# Supplementary material for: Brain Monoamine Deficits in the CD Mouse Model of Williams–Beuren Syndrome
Source: Biomolecules. 2025 Sep 28;15(10):1382. doi: 10.3390/biom15101382 (PMC12562208; doi:10.3390/biom15101382)
Supplement: Supplementary file 1 [file biomolecules-15-01382-s001.zip]

Archive with 1 entries (1 files):
- biomolecules-3865824-supplementary.pdf
